# Supplementary material for: Effects of Pilates-Based Exercise on Mental Health, Psychological Well-Being, and Quality of Life: A Systematic Review and Meta-Analysis
Source: Sports (Basel). 2026 Apr 23;14(5):171. doi: 10.3390/sports14050171 (PMC13210596; doi:10.3390/sports14050171)
Supplement: Supplementary file 1 [file sports-14-00171-s001.zip]

Archive with 5 entries (5 files):
- File S1-PRISMA_2020_checklist Pilates interventions.pdf
- ‎File S2-PICO Strategy.pdf
- File S3-Metanalysis Results.pdf
- File S4-Pilates_Final_for_JASP.csv
- Figure S1.tiff
