# Supplementary material for: Effects of Pilates-Based Exercise on Mental Health, Psychological Well-Being, and Quality of Life: A Systematic Review and Meta-Analysis
Source: Sports (Basel). 2026 Apr 23;14(5):171. doi: 10.3390/sports14050171 (PMC13210596; doi:10.3390/sports14050171)
Supplement: Supplementary file 1 [file sports-14-00171-s001.zip › File S4-Pilates_Final_for_JASP.csv]

Study	Population_Desc	Delivery_Desc	Duration	Outcome_Desc	N_Exp	M_Exp	SD_Exp	N_Ctrl	M_Ctrl	SD_Ctrl	Outcome_type	Population	Age_group	Delivery	RoB2_overall	ES	SE
Abasiyanik (2021)	Clinical (MS)	Mat/Clinical Pilates	8 Weeks	MuSiQoL (QoL)	16	73.84	18.69	12	68.96	10.92	QoL	Clinical	Middle-aged	Clinical Pilates	High risk	0.303	0.338
Fleming (2020)	Healthy (Males)	Mat Pilates	Acute (1 session)	Mood (Total Mood Disturbance)	15	114.67	15.68	15	134.40	20.30	Well-being	Healthy	Young adult	Mat face-to-face	High risk	-1.030	0.374
Rodriuez-Fuentes (2014)	Menopause (Women)	Mat Pilates	8 Weeks	MENQOL (Psychosocial)	33	2.50	1.14	20	3.49	1.34	QoL	Clinical	Middle-aged	Mat face-to-face	High risk	-0.807	0.274
Khazaei (2024)	Elderly (Males)	Mat Pilates	8 Weeks	SF-12 (Mental Health)	15	45.42	4.88	15	39.88	4.54	Mental health	Healthy	Older adult	Mat face-to-face	Some concerns	1.161	0.374
Lee (2019)	Healthy (Students)	Mat Pilates	8 Weeks	Self-Esteem (RSES)	17	30.71	4.30	24	28.50	4.41	Self-esteem	Healthy	Young adult	Mat face-to-face	High risk	0.504	0.302
Leite (2021)	Clinical (Cancer)	Mat Pilates	16 Weeks	Self-Esteem (RSES)	13	24.31	4.38	15	22.40	5.86	Self-esteem	Clinical	Middle-aged	Mat face-to-face	Some concerns	0.305	0.374
Citil (2021)	Healthy (PMS)	Mat Pilates	12 Weeks	PMS Scale (Total Score)	25	45.40	11.23	25	83.12	19.34	Psychosocial	Healthy	Young adult	Mat face-to-face	Some concerns	-2.234	0.318
Ji (2025)	Clinical (Addiction)	Mat Pilates	24 Weeks	Mental Health (SCL-90-R)	22	118.86	23.36	21	142.10	25.10	Mental health	Clinical	Middle-aged	Mat face-to-face	Some concerns	-0.946	0.309
Adebanjo (2024)	Healthy (Obese Adolescents)	Mat Pilates	8 Weeks	Mental Health (GHQ-28)	20	19.35	1.84	20	23.30	3.32	Mental health	Healthy	Child/Adolescent	Mat face-to-face	High risk	-1.430	0.335
Kovach (2014)	Elderly	Mat Pilates	24 Weeks	Quality of Life (WHOQOL)	33	16.52	1.87	25	14.12	2.10	QoL	Healthy	Older adult	Mat face-to-face	High risk	1.228	0.302
Odynets (2019)	Clinical (Cancer)	Mat Pilates	48 Weeks	FACT-B (QoL Total)	40	120.52	6.18	30	110.14	5.34	QoL	Clinical	Middle-aged	Mat face-to-face	Some concerns	1.676	0.258
Saraiva (2025)	Clinical (Cancer)	Mat Pilates	12 Weeks	Quality of Life (UW-QOL)	13	823.10	125.40	13	630.80	175.20	QoL	Clinical	Middle-aged	Mat face-to-face	Some concerns	1.216	0.408
Park (2023)	Obesity (Women)	Face-to-Face Pilates	12 Weeks	Mental Health (SCL-90-R)	10	114.70	11.83	10	134.10	13.92	Mental health	Clinical	Middle-aged	Mat face-to-face	Some concerns	-1.367	0.447
Eyigor (2010)	Clinical (Cancer)	Mat Pilates	8 Weeks	Quality of Life (EORTC QLQ-C30)	26	68.20	14.00	26	57.00	17.50	QoL	Clinical	Middle-aged	Mat face-to-face	High risk	0.740	0.277
Tafuri (2024)	Healthy (Athletes)	Mat Pilates	12 Weeks	Self-Efficacy (General)	20	34.20	3.10	20	29.50	3.40	Self-esteem	Healthy	Young adult	Mat face-to-face	Some concerns	1.429	0.316
Cruz-Ferreira (2011)	Healthy (Women)	Mat Pilates	24 Weeks	Life Satisfaction (SWLS)	30	25.43	5.34	32	22.84	4.88	Well-being	Healthy	Middle-aged	Mat face-to-face	High risk	0.507	0.250
Najafi (2023)	Clinical (MS)	Tele-Pilates	8 Weeks	Mental Health (MSQOL-54)	21	74.52	14.82	22	62.14	15.30	QoL	Clinical	Middle-aged	Online/Tele	Some concerns	0.815	0.304
Fleming (2021)	Clinical (MS)	Home-based (DVD)	8 Weeks	Depression (QIDS-SR16)	39	5.00	3.50	36	7.90	4.60	Depression	Clinical	Middle-aged	Home-based	Some concerns	-0.707	0.236
Askarnia (2025)	Healthy (Teachers)	Mat Pilates	8 Weeks	Self-Esteem (RSES)	15	32.14	3.42	15	26.85	3.10	Self-esteem	Healthy	Middle-aged	Mat face-to-face	High risk	1.542	0.374
Fretta (2021)	Clinical (Cancer)	Mat Pilates	16 Weeks	Self-Esteem (RSES)	13	24.31	4.38	15	22.40	5.86	Self-esteem	Clinical	Middle-aged	Mat face-to-face	High risk	0.305	0.374
Kocamer (2024)	Menopause (Women)	Mat Pilates	8 Weeks	Menopause QoL (MENQOL)	15	2.54	0.94	15	4.12	1.15	QoL	Clinical	Middle-aged	Mat face-to-face	Some concerns	-1.341	0.374
Arslan (2025)	Obesity (Women)	Mat Pilates	8 Weeks	Social Physique Anxiety	15	28.53	7.42	15	37.13	8.15	Body image	Healthy	Young adult	Mat face-to-face	Some concerns	-1.083	0.374
Bavli (2016)	Healthy (Students)	Mat Pilates	6 Weeks	Self-Esteem (Coopersmith)	10	83.40	7.20	12	70.50	9.40	Self-esteem	Healthy	Young adult	Mat face-to-face	Some concerns	1.536	0.408
Tolnai (2016)	Healthy (Sedentary)	Mat Pilates	10 Weeks	Mood (PANAS - PA)	13	31.46	5.81	12	26.10	6.20	Well-being	Healthy	Young adult	Mat face-to-face	Some concerns	0.913	0.408
Lipko-Kowalska (2019)	Healthy (Middle-aged)	Mat Pilates	52 Weeks	Quality of Life (General)	40	84.50	7.20	40	72.10	8.40	QoL	Healthy	Middle-aged	Mat face-to-face	High risk	1.600	0.224
Ruiz-Ariza (2025)	Clinical (Diabetes T2)	Mat Pilates	12 Weeks	Quality of Life (EQ-5D)	32	0.88	0.12	30	0.76	0.14	QoL	Clinical	Older adult	Mat face-to-face	Some concerns	0.960	0.236
Martinez-Sanchez (2020)	Clinical (Anorexia)	Mat Pilates	8 Weeks	Quality of Life (PedsQL)	8	78.50	9.40	8	62.30	10.80	QoL	Clinical	Child/Adolescent	Mat face-to-face	High risk	1.251	0.500
Razak (2024)	Clinical (Colorectal Ca)	Online Mat Pilates	8 Weeks	Global Health (QoL)	15	80.56	13.56	15	67.22	21.06	QoL	Clinical	Older adult	Online/Tele	Some concerns	0.741	0.374
Fraga (2024)	Healthy (Elderly)	In-person Pilates	12 Weeks	Quality of Life (WHOQOL)	13	17.10	1.20	14	14.80	1.80	QoL	Healthy	Older adult	Remote	Some concerns	1.503	0.316
Hushmandi (2023)	Obesity (Women)	Mat Pilates	8 Weeks	Subjective Well-being	20	85.40	7.30	20	71.20	8.50	Well-being	Clinical	Middle-aged	Mat face-to-face	Some concerns	1.995	0.316
Ahar (2023)	Clinical (PTSD)	Mat Pilates	8 Weeks	Psych. Well-being	20	76.45	5.80	20	62.30	6.40	Well-being	Clinical	Young adult	Mat face-to-face	Some concerns	0.557	0.612
Basakci Calik (2020)	Clinical (JIA - Kids)	Clinical Pilates	8 Weeks	Quality of Life (PedsQL)	6	82.50	11.20	9	74.30	13.40	QoL	Clinical	Child/Adolescent	Clinical Pilates	Some concerns	0.612	0.540
